# Supplementary material for: Eclipsed and Twisted Excimers of Pyrene and 2-Azapyrene: How Nitrogen Substitution Impacts Excimer Emission
Source: Molecules. 2024 Jan 19;29(2):0. doi: 10.3390/molecules29020507 (PMC11154402; doi:10.3390/molecules29020507)
Supplement: Supplementary file 1 [file molecules-29-00507-s001.zip]

Archive with 1 entries (1 files):
- molecules-2821075-supplementary.pdf
